# Supplementary material for: Investigation of the Kinetics and Reaction Mechanism for Photodegradation Tetracycline Antibiotics over Sulfur-Doped Bi2WO6-x/ZnIn2S4 Direct Z-Scheme Heterojunction
Source: Nanomaterials (Basel). 2021 Aug 20;11(8):2123. doi: 10.3390/nano11082123 (PMC8400379; doi:10.3390/nano11082123)
Supplement: Supplementary file 1 [file nanomaterials-11-02123-s001.zip]

Archive with 1 entries (1 files):
- nanomaterials-1307287-supplementary.pdf
